# Supplementary material for: Quantitative imaging of tongue kinematics during infant feeding and adult swallowing reveals highly conserved patterns
Source: Physiol Rep. 2021 Feb 6;9(3):e14685. doi: 10.14814/phy2.14685 (PMC7866619; doi:10.14814/phy2.14685)
Supplement: Supplementary file 1 — Supplementary Material [file PHY2-9-e14685-s001.zip]

Archive with 3 entries (3 files):
- RE__PHY2_14685__PHY2-2020-11-0480.R1_-_Supplemental_Material (1).zip
- RE__PHY2_14685__PHY2-2020-11-0480.R1_-_Supplemental_Material.zip
- Supplemental Video S1.avi
